# Supplementary material for: Three-dimensional computed tomographic angular measurements of the canine tibia using a bone-centered coordinate system
Source: Front Vet Sci. 2023 May 30;10:1154144. doi: 10.3389/fvets.2023.1154144 (PMC10267710; doi:10.3389/fvets.2023.1154144)
Supplement: Supplementary file 1 [file Table_1.xlsx]

## Sheet: Tabelle1
Table S1: Evaluation of the reference standard: Comparison of goniometer measurements in the tibial torsion model.
Results of individual anatomical goniometer measurements (degree) by two independent observers, observer 1 and observer 2, in 10 randomly set torsion angles in a canine tibial torsional deformity model (interobserver agreement)
Number of torsion and measurement	Observer 1	Observer 2
1	-7°	-7°
2	-23°	-23°
3	-20°	-19°
4	-37°	-37.5°
5	-23.5°	-24°
6	40°	40°
7	17°	16.5°
8	48°	48°
9	31.5°	33°
10	5°	5°
