# Supplementary material for: Three-dimensional computed tomographic angular measurements of the canine tibia using a bone-centered coordinate system
Source: Front Vet Sci. 2023 May 30;10:1154144. doi: 10.3389/fvets.2023.1154144 (PMC10267710; doi:10.3389/fvets.2023.1154144)
Supplement: Supplementary file 2 [file Table_2.xlsx]

## Sheet: Tabelle1
		Table S2: Individual results of observer 1 (O1) for first (O1(1)) and second (O1(2)) tibial angular measurements at independend first (1) and second (2) occasion, and of observer 2 (O2), for the calculation of intraobserver variability (repeatability) and interobserver variability (reproducibility) to determine precision of the methodology in a clinical setting in canine patients
		Individual measurement results of CT-based measurements in a clinical setting in 34 dogs with a clinical diagnosis of patellar luxation that underwent preoperative CT examinations of both hind limbs for routine preoperative assessment and planning of surgical correction
		Dog number (n=34)	Limb number (n=68)	Breed	Side of Hindlimb	Age (years)	Sex	Weight (kg)	Patellar Luxation	TTA			TVA
		O1 (1)=observer 1 (first measurement), O1 (2)=observer 1 (second measurement), O2=observer 2								O1 (1)	O1 (2)	O2	O1 (1)	O1 (2)	O2
		1	1	Mixed-Breed	left	6	male	15	lateral	156.3	157.6	160.4	178.1	177.6	178.5
		1	2	"	right	6	male	15	lateral	167.2	166.6	167.9	178.9	177.3	180
		2	3	Mixed-Breed	left	3	female	7	lateral	176.6	177	176.1	174.5	173.1	175.5
		2	4	"	right	3	female	7	lateral	176.2	175.9	177.7	174.9	174.3	179.3
		3	5	Mixed-Breed	left	9	female	8.6	medial	180.8	180.5	180.4	183.4	184.2	180.4
		3	6	"	right	9	female	8.6	non	180.7	180.5	180.8	190.9	190.5	191.8
		4	7	Chihuahua	left	3	male	2.5	medial	184.4	184.9	185.7	188.6	188.9	191.5
		4	8	"	right	3	male	2.5	non	188.2	188.4	189.6	187.6	185.3	186.9
		5	9	Chihuahua	left	10	male	2.8	medial	193.6	192.8	193.8	195.4	193.6	197.4
		5	10	"	right	10	male	2.8	medial	198.3	198.2	200.3	190.4	189.3	191.8
		6	11	Yorkshire Terrier	left	2	female	3.9	medial	178.6	178.9	179.7	190.5	191.1	192.8
		6	12	"	right	2	female	3.9	medial	181.5	181.4	180.6	194.9	193.2	196.3
		7	13	West Highland Terrier	left	1	female	5.6	medial	182.4	182.1	180.4	181.8	181	182.9
		7	14	"	right	1	female	5.6	medial	181	182.1	183	182.3	181.8	184.6
		8	15	French Bulldog	left	2	male	15.7	non	181.8	181.7	180	182.7	182.3	180.1
		8	16	"	right	2	male	15.7	medial	183.8	183.9	183.4	185.9	183.8	187.3
		9	17	Chihuahua	left	3	male	2	medial	185.5	184.9	185.3	197.3	197.6	197.5
		9	18	"	right	3	male	2	medial	194	193.7	194.9	189.8	190.5	188.7
		10	19	Labrador Retriever	left	1	male	30	non	174.6	175.7	177.6	185	185.3	186.7
		10	20	"	right	1	male	30	medial	160.4	159.9	159.9	189.8	192.1	201.2
		11	21	English Bulldog	left	1	female	31.4	medial	174.5	175.1	174.5	196.3	196	196.1
		11	22	"	right	1	female	31.4	medial	186.6	187.5	184.5	185.3	186.4	183.6
		12	23	Miniature Poodle	left	1	female	4.1	medial	174.8	173.8	171.2	186.2	186.3	187.2
		12	24	"	right	1	female	4.1	medial	169.8	170.2	169.5	192	192.1	191.4
		13	25	Yorkshire Terrier	left	11	male	4.7	medial	192.6	166.9	193	192.3	192.3	192.5
		13	26	"	right	11	male	4.7	medial	185.4	174.9	186.6	185.8	185.9	191.1
		14	27	French Bulldog	left	1	female	12	medial	187.4	172.5	187.9	183.6	183.1	183.5
		14	28	"	right	1	female	12	medial	191.3	191	193.3	187.8	188.1	189.8
		15	29	Papillon	left	6	male	3.5	medial	177.3	176.9	176.4	190	191.1	187.9
		15	30	"	right	6	male	3.5	medial	180.1	179.4	180.4	185.1	185.9	181.7
		16	31	Mixed-Breed	left	1	female	8	medial	157.8	155.9	154.8	186.4	186.9	187.3
		16	32	"	right	1	female	8	medial	154.6	153.9	154.9	180.4	181.4	181.1
		17	33	Mixed-Breed	left	5	male	5.5	medial	182.6	182.1	181.8	194.1	193.1	195
		17	34	"	right	5	male	5.5	medial	184.6	175.7	183.9	190.3	191.4	188
		18	35	Mixed-Breed	left	3	male	6.5	medial	180.9	180.7	180.5	187.9	187.9	189.8
		18	36	"	right	3	male	6.5	non	183.2	176.8	184.4	190	189.3	191.7
		19	37	Bavarian Mountain Hound	left	2	male	20	medial	193.6	193.4	192.6	193.1	194.5	196.4
		19	38	"	right	2	male	20	non	187.5	172.1	187.4	191.7	192.5	187.3
		20	39	Mixed-Breed	left	1	male	8	medial	176.2	176.3	176.8	193.6	191.5	195.1
		20	40	"	right	1	male	8	medial	177.5	177.1	177.6	193.4	194.5	194.9
		21	41	Yorkshire Terrier	left	2	female	6.2	medial	184.8	185.1	186.3	191	190.3	191.6
		21	42	"	right	2	female	6.2	medial	185.9	185.1	182.5	191.6	192.5	189
		22	43	Mixed-Breed	left	3	female	10	medial	189.1	189.5	190.1	191.7	193.8	189.1
		22	44	"	right	3	female	10	medial	188.5	188.3	189.4	196.1	195.5	194.1
		23	45	Yorkshire Terrier	left	8	female	4.5	medial	178	177.9	180	194	192.9	190.5
		23	46	"	right	8	female	4.5	medial	190.8	190.7	192.5	191.4	192	193.8
		24	47	Chihuahua	left	4	female	3.5	medial	182.3	182	182.7	193.4	194.2	195
		24	48	"	right	4	female	3.5	medial	170.5	170.1	169.6	193.1	193.1	194.7
		25	49	Chihuahua	left	3	male	2.5	medial	190.6	190.8	190.5	188.6	189.3	191.4
		25	50	"	right	3	male	2.5	medial	193.5	166	195	185.2	187.9	191.5
		26	51	Yorkshire Terrier	left	2	male	2.5	non	187.1	186.4	189.9	185.9	185.9	186.1
		26	52	"	right	2	male	2.5	medial	189.1	171.8	190.9	184.6	188.4	188.9
		27	53	Zwergspitz	left	2	female	4.4	medial	177.1	176.5	180.7	195.1	194.2	195.6
		27	54	"	right	2	female	4.4	medial	173.9	172.3	176	190.6	191.1	186.2
		28	55	Mixed-Breed	left	2	male	14.1	medial	169.4	168.4	170.6	185.3	185.3	182.7
		28	56	"	right	2	male	14.1	medial	169.5	168.9	170	182.3	182	181.1
		29	57	Miniature Poodle	left	2	male	5.6	medial	190.7	189.4	192.3	198.1	198.4	198.5
		29	58	"	right	2	male	5.6	medial	178.4	178.1	178.6	184.8	185.3	185.8
		30	59	Yorkshire Terrier	left	5	male	3.7	medial	181.2	180.9	181.4	191.4	190.1	189.5
		30	60	"	right	5	male	3.7	medial	182.9	183.3	182.8	198.4	198.4	199.7
		31	61	Tibetan Terrier	left	12	female	6.8	medial	183.1	183.5	182.1	197.7	200.9	196.2
		31	62	"	right	12	female	6.8	non	183.3	183.8	184.3	195.2	196.1	197.5
		32	63	Miniature Poodle	left	4	male	5	medial	172.1	171.5	172.2	188.9	185.9	187.8
		32	64	"	right	4	male	5	medial	179.9	180.7	181.5	182.5	133.4	182.5
		33	65	Bolonka Zwetna	left	8	male	6.7	medial	181	180.5	181.9	195	195.3	196.6
		33	66	"	right	8	male	6.7	non	175.3	175.9	174.3	191.5	192.1	190.4
		34	67	Spitz	left	1	male	12.5	medial	181.1	180.9	181.7	186.5	186.1	187.6
		34	68	"	right	1	male	12.5	lateral/medial	186.8	186.3	187.8	187.2	186.7	187.8
